# Supplementary material for: Pentaketides and 5-p-Hydroxyphenyl-2-pyridone Derivative from the Culture Extract of a Marine Sponge-Associated Fungus Hamigera avellanea KUFA0732
Source: Mar Drugs. 2023 Jun 2;21(6):344. doi: 10.3390/md21060344 (PMC10304554; doi:10.3390/md21060344)
Supplement: Supplementary file 1 [file marinedrugs-21-00344-s001.zip]

Archive with 1 entries (1 files):
- marinedrugs-2404843-supplementary.pdf
